# Supplementary material for: A clinically compatible drug‐screening platform based on organotypic cultures identifies vulnerabilities to prevent and treat brain metastasis
Source: EMBO Mol Med. 2022 Feb 17;14(3):e14552. doi: 10.15252/emmm.202114552 (PMC8899920; doi:10.15252/emmm.202114552)
Supplement: Supplementary file 3 — Table EV1 [file EMMM-14-e14552-s011.xlsx]

## Sheet: Hoja1
Compound ID	Name	Target/mechanism of action	Screen#1	Screen#2	Screen#3	Screen#4	Screen#5
1	Carfilzomib	Proteasome
2	Vismodegib	Hedgehog
3	GSK2636771	PI3Kβ
4	S-Ruxolitinib	JAK1/2
5	Dasatinib	Multi-RTK
6	Gedatolisib	PI3Kα, PI3Kγ, mTOR								Cancer type	Cell line	Ex vivo/In vitro	Stage metastasis
7	Tempol	Superoxide scavenger							Screen#1	Lung	H2030-BrM	Ex vivo	Established
8	TGX-221	PI3K							Screen#2	Lung	H2030-BrM	In vitro (2D)	NA
9	Dovitinib	Multi-RTK							Screen#3	Lung	H2030-BrM	In vitro (3D, spheroids)	NA
10	Panobinostat	HDAC							Screen#4	Breast	MDA231-BrM	Ex vivo	Established
11	Tozasertib	Aurora A							Screen#5	Lung	H2030-BrM	Ex vivo	Initiation
12	NVP-BGJ398	FGFR
13	GSK461364	PLK1							Color code
14	GDC-0994	ERK1/2								Hit (BLI/ proliferation <20%)
15	Silmitasertib	CK2								No hit (BLI/ proliferation <20%)
16	CUDC-101	Sir-type HDAC, EGFR, HER2								Not tested
17	Pilaralisib	PI3K, mTOR								Hits ex vivo (both initial and established metastasis) but not in vitro (2D and 3D)
18	Selumetinib	MEK1, ERK1/2
19	ZSTK474	PI3K
20	AZD5363	AKT, p70S6K/PKA, ROCK1/2
21	OSI-906	IGF1R
22	Trametinib	MEK1/2
23	Gefitinib	EGFR
24	Tanzisertib	JNK1/2/3
25	PX-478	HIF-1α
26	PF-4708671	p70S6K
27	Elesclomol	Oxidative stress inducer
28	Alisertib	Aurora A
29	Sodium 4-phenylbutyrate	HDAC
30	CUDC-907	PI3K, HDAC
31	SNS-314 mesylate	Aurora A/B/C
32	Ixazomib	Proteasome
33	BAY 87-2243	HIF-1
34	Bardoxolone methyl	IKK
35	MK-2206	AKT1/2/3
36	S7289	PFKFB3
37	Letrozole	Aromatase
38	GDC-0941	PI3Kα/δ
39	Mitomycin C	DNA cross-linker
40	SB-203580	p38 MAPK
41	BEZ-235	PI3K, mTOR, ATR
42	Genistein	TK, topoisomerase-II
43	Ketoconazole	CYP3A4
44	GSK2126458	PI3K, mTOR
45	EX-527	SIRT
46	LY2801653	DDR1
47	Tamoxifen	Estrogen receptor
48	Perifosine	AKT
49	Doramapimod	p38 MAPK
50	Deshydroxy LY-411575	γ-secretase, Notch
51	SB-505124	TGFβ receptor
52	AT7519	Multi-CDK
53	Rocilinostat	HDAC6
54	Fulvestrant	Estrogen receptor
55	Galunisertib	TGFβ receptor
56	CNIO-DUAL	PI3K, mTOR
57	SCH772984	ERK1/2
58	Mifepristone	Progesterone and glucocorticoid receptors
59	Sorafenib	RAF1, BRAF, VEGFR2
60	Geldanamycin	HSP90
61	Pemetrexed	Thymidylate synthase, DHFR, GARFT
62	Lapatinib	EGFR, ERBB2
63	Lomustine	Alkylating agent
64	BAY 61-3606	SYK
65	Zileuton	Lipoxygenase, leukotriene
66	Dabrafenib	BRAF, c-RAF
67	Paclitaxel	Microtubule stabilizer
68	Docetaxel	Microtubule stabilizer
69	PD-0325901	MEK
70	Flavopiridol	Multi-CDK
71	AZ ATR inhibitor	ATR
72	SN-38	Topoisomerase-I
73	Irinotecan	Topoisomerase-I
74	Disulfiram	ALDH
75	Valproic acid sodium salt	HDAC
76	Finasteride	5 alpha-reductase
77	Roscovitine	Multi-CDK
78	Cisplatinum	Alkylating agent
79	Oxaliplatin	Alkylating agent
80	Cyclophosphamide monohydrate	Alkylating agent
81	Erlotinib	EGFR
82	CNIO-PI3K	PI3K
83	Imatinib	Multi-RTK
84	Bortezomib	Proteasome
85	Aicar	AMPK activator
86	Metformin	Antidiabetics
87	KU-57788	DNA-PK, PI3K
88	Temozolomide	Alkylating agent
89	KU-0063794	mTOR
90	Quizartinib	FLT3
91	Etoposide	Topoisomerase-I
92	5-fluoracil	Antimetabolite
93	Eflornithine	Ornithine decarboxylase
94	Suramin	FGFR
95	Doxorubicine	Topoisomerase-II
96	Gemcitabine	Antimetabolite
97	PD-033291	CDK4/6
98	Rapamycin	mTOR
99	Vemurafenib	BRAF
100	Vorinostat	HDAC
101	Abiraterone	CYP17
102	BKM120	PI3K
103	TX-1123	SRC
104	CNIO-TRIPLE	PI3K, mTOR, PIM
105	Olaparib	PARP1/2
106	Crizotinib	ALK, ROS1, c-MET
107	CNIO-ATR	ATR
108	BYL-719	PI3Kα
109	Semagacestat	γ-secretase, Notch
110	Pazopanib	Multi-RTK
111	CNIO-PIM	PIM
112	Vincristrine	Microtubule inhibitor
113	Linifanib	Multi-RTK
114	Idelalisib	PI3Kδ
