# Supplementary material for: A clinically compatible drug‐screening platform based on organotypic cultures identifies vulnerabilities to prevent and treat brain metastasis
Source: EMBO Mol Med. 2022 Feb 17;14(3):e14552. doi: 10.15252/emmm.202114552 (PMC8899920; doi:10.15252/emmm.202114552)
Supplement: Supplementary file 4 — Table EV2 [file EMMM-14-e14552-s009.xlsx]

## Sheet: Sheet1
					IHC score
							Only for matched samples
Sample	Sample ID	Sample type	1ry tumor	Matched primary	Score HSP90 in brain metastasis	Score nuclear HSP90 in brain metastasis	Score HSP90 in primary tumor	Score nuclear HSP90 in primary tumor
				Yes/No	3/2/1/0	0/1-5/>5	3/2/1/0	0/1-5/>5
#1	2013/I3/4138	Brain metastasis	NSCLC	Yes	0	0	3	2
#2	2008/I3/532	Brain metastasis	NSCLC	Yes	1	0	1	0
#3	2014/I/18484	Brain metastasis	NSCLC	Yes	1	1	1	5
#4	2016/I/5845	Brain metastasis	NSCLC	Yes	1	5	1	40
#5	2012/I3/443	Brain metastasis	NSCLC	Yes	1	30	1	0
#6	2015/I/24079	Brain metastasis	NSCLC	Yes	1	0	3	40
#7	2012/I3/324	Brain metastasis	NSCLC	Yes	2	1	1	5
#8	2011/I3/3179	Brain metastasis	NSCLC	Yes	2	2	1	0
#9	2015/I/6914	Brain metastasis	NSCLC	Yes	2	3	1	0
#10	2015/I/2352	Brain metastasis	NSCLC	Yes	2	3	1	0
#11	2011/I3/7989	Brain metastasis	NSCLC	Yes	2	7	1	0
#12	2009/I3/2864	Brain metastasis	NSCLC	Yes	2	10	1	70
#13	2012/I3/3469	Brain metastasis	NSCLC	Yes	2	0	2	0
#14	2008/I3/6987	Brain metastasis	NSCLC	Yes	2	2	2	2
#15	2014/I3/215	Brain metastasis	NSCLC	Yes	2	2	2	12
#16	2011/I3/7028	Brain metastasis	NSCLC	Yes	2	2	2	40
#17	2014/I3/11537	Brain metastasis	NSCLC	Yes	2	5	2	5
#18	2007/I3/5216	Brain metastasis	NSCLC	Yes	2	10	2	5
#19	2006/I3/5590	Brain metastasis	NSCLC	Yes	2	40	2	5
#20	2013/I3/420	Brain metastasis	NSCLC	Yes	2	30	3	20
#21	2014/I3/13668	Brain metastasis	NSCLC	Yes	2	30	3	95
#22	2015/I/7740	Brain metastasis	NSCLC	Yes	3	1	1	1
#23	2014/I3/10104	Brain metastasis	NSCLC	Yes	3	2	1	0
#24	2014/I3/4360	Brain metastasis	NSCLC	Yes	3	40	1	0
#25	2015/I/15462	Brain metastasis	NSCLC	Yes	3	1	2	1
#26	2015/I/21508	Brain metastasis	NSCLC	Yes	3	15	2	0
#27	2013/I3/544	Brain metastasis	NSCLC	Yes	3	95	2	20
#28	2012/I3/12642	Brain metastasis	NSCLC	Yes	3	30	3	50
#29	2016/I/13480	Brain metastasis	Breast	Yes	2	0	0	0
#30	2016/I/12744	Brain metastasis	Breast	Yes	2	40	3	20
#31	2009/I3/5833	Brain metastasis	NSCLC	No	1	0
#32	2013/I3/10480	Brain metastasis	NSCLC	No	1	5
#33	16104-15	Brain metastasis	NSCLC	No	2	1
#34	232-16	Brain metastasis	NSCLC	No	2	1
#35	5667-15	Brain metastasis	NSCLC	No	2	1
#36	6455-15	Brain metastasis	NSCLC	No	2	2
#37	17618-15	Brain metastasis	NSCLC	No	2	3
#38	15593-15	Brain metastasis	NSCLC	No	2	10
#39	5186-14	Brain metastasis	NSCLC	No	2	20
#40	7822-15	Brain metastasis	NSCLC	No	2	50
#41	1341-14	Brain metastasis	NSCLC	No	3	22
#42	2016/I/18567	Brain metastasis	NSCLC	No	3	30
#43	11415-14	Brain metastasis	Breast	No	1	1
#44	14376-16	Brain metastasis	Breast	No	2	1
#45	4630-14	Brain metastasis	Breast	No	2	2
#46	22640-16	Brain metastasis	Breast	No	2	3
#47	9674-17	Brain metastasis	Breast	No	2	4
#48	46-17	Brain metastasis	Breast	No	2	5
#49	8560-17	Brain metastasis	Breast	No	2	10
#50	181-17	Brain metastasis	Breast	No	2	20
#51	15698-16	Brain metastasis	Breast	No	2	30
#52	7399-14	Brain metastasis	Breast	No	2	30
#53	6541-17	Brain metastasis	Breast	No	2	40
#54	14860-15	Brain metastasis	Breast	No	2	50
#55	10938-16	Brain metastasis	Breast	No	3	1
#56	2134-15	Brain metastasis	Breast	No	3	2
#57	1343-17	Brain metastasis	Breast	No	3	15
#58	18410-16	Brain metastasis	Breast	No	3	15
#59	2850-17	Brain metastasis	Breast	No	3	30
#60	442-15	Brain metastasis	Breast	No	3	55
