# Supplementary material for: A clinically compatible drug‐screening platform based on organotypic cultures identifies vulnerabilities to prevent and treat brain metastasis
Source: EMBO Mol Med. 2022 Feb 17;14(3):e14552. doi: 10.15252/emmm.202114552 (PMC8899920; doi:10.15252/emmm.202114552)
Supplement: Supplementary file 5 — Table EV3 [file EMMM-14-e14552-s007.xlsx]

## Sheet: GSEA relapse
Table EV3		GSEA Relapse vs Resected
		UP							DOWN
		ID pathway	Dataset	Pathway	NES	Nominal p-value	FDR q-value		ID pathway	Dataset	Pathway	NES	Nominal p-value	FDR q-value
		#1		VASCULAR CO-OPTION_UP	3.62135	0	0		#1	Hallmark.GseaPreranked.1585308626238	HALLMARK_MYC_TARGETS_V1	-7.07538	0	0
		#2	OncogenicSignatures.GseaPreranked.1585307079701	STK33_NOMO_UP	2.62414	0	0.00352127		#2	Hallmark.GseaPreranked.1585308626238	HALLMARK_E2F_TARGETS	-6.7612	0	0
		#3	CanonicalPathways.GseaPreranked.1585307356087	REACTOME_CYTOKINE_SIGNALING_IN_IMMUNE_SYSTEM	2.48352	0	0.0731817		#3	CanonicalPathways.GseaPreranked.1585307356087	REACTOME_CELL_CYCLE	-6.60957	0	0
		#4	Hallmark.GseaPreranked.1585308626238	HALLMARK_P53_PATHWAY	2.43479	0	0.00253729		#4	CanonicalPathways.GseaPreranked.1585307356087	REACTOME_CELL_CYCLE_MITOTIC	-6.09044	0	0
		#5	CanonicalPathways.GseaPreranked.1585307356087	KEGG_GLYCOSAMINOGLYCAN_DEGRADATION	2.41027	0	0.0635057		#5	CanonicalPathways.GseaPreranked.1585307356087	REACTOME_METABOLISM_OF_RNA	-5.91368	0	0
		#6	OncogenicSignatures.GseaPreranked.1585307079701	RB_P130_DN.V1_DN	2.31935	0.00198807	0.0192678		#6	CanonicalPathways.GseaPreranked.1585307356087	REACTOME_METABOLISM_OF_MRNA	-5.44046	0	0
		#7	CanonicalPathways.GseaPreranked.1585307356087	PID_P53DOWNSTREAMPATHWAY	2.24536	0	0.124958		#7		VASCULAR CO-OPTION_DOWN	-5.31619	0	0
		#8	OncogenicSignatures.GseaPreranked.1585307079701	TGFB_UP.V1_UP	2.22431	0.00407332	0.0230541		#8	CanonicalPathways.GseaPreranked.1585307356087	REACTOME_METABOLISM_OF_PROTEINS	-5.30438	0	0
		#9	CanonicalPathways.GseaPreranked.1585307356087	PID_INTEGRIN_CS_PATHWAY	2.21075	0	0.115863		#9	CanonicalPathways.GseaPreranked.1585307356087	REACTOME_DNA_REPLICATION	-5.18588	0	0
		#10	CanonicalPathways.GseaPreranked.1585307356087	REACTOME_EICOSANOID_LIGAND_BINDING_RECEPTORS	2.21002	0.00188679	0.0933814		#10	CanonicalPathways.GseaPreranked.1585307356087	REACTOME_MITOTIC_M_M_G1_PHASES	-5.06267	0	0
		#11	CanonicalPathways.GseaPreranked.1585307356087	REACTOME_INTERFERON_GAMMA_SIGNALING	2.20777	0.0019685	0.0790613		#11	Hallmark.GseaPreranked.1585308626238	HALLMARK_OXIDATIVE_PHOSPHORYLATION	-5.02241	0	0
		#12	CanonicalPathways.GseaPreranked.1585307356087	PID_CDC42_PATHWAY	2.19146	0	0.0756438		#12	Hallmark.GseaPreranked.1585308626238	HALLMARK_G2M_CHECKPOINT	-4.98687	0	0
		#13	CanonicalPathways.GseaPreranked.1585307356087	PID_A6B1_A6B4_INTEGRIN_PATHWAY	2.18101	0	0.0719648		#13	CanonicalPathways.GseaPreranked.1585307356087	REACTOME_INFLUENZA_LIFE_CYCLE	-4.91668	0	0
		#14	CanonicalPathways.GseaPreranked.1585307356087	REACTOME_GENERIC_TRANSCRIPTION_PATHWAY	2.16707	0	0.0712161		#14	CanonicalPathways.GseaPreranked.1585307356087	REACTOME_TRANSLATION	-4.90485	0	0
		#15	OncogenicSignatures.GseaPreranked.1585307079701	PRC2_EDD_UP.V1_DN	2.12799	0.00206186	0.0346475		#15	CanonicalPathways.GseaPreranked.1585307356087	KEGG_RIBOSOME	-4.63326	0	0
		#16	CanonicalPathways.GseaPreranked.1585307356087	REACTOME_ADHERENS_JUNCTIONS_INTERACTIONS	2.12651	0.00796813	0.082924		#16	CanonicalPathways.GseaPreranked.1585307356087	REACTOME_3_UTR_MEDIATED_TRANSLATIONAL_REGULATION	-4.45575	0	0
		#17	Hallmark.GseaPreranked.1585308626238	HALLMARK_HEME_METABOLISM	2.11698	0.002079	0.0231103		#17	CanonicalPathways.GseaPreranked.1585307356087	REACTOME_MRNA_PROCESSING	-4.44421	0	0
		#18	Hallmark.GseaPreranked.1585308626238	HALLMARK_REACTIVE_OXIGEN_SPECIES_PATHWAY	2.10903	0.00202429	0.016187		#18	CanonicalPathways.GseaPreranked.1585307356087	REACTOME_NONSENSE_MEDIATED_DECAY_ENHANCED_BY_THE_EXON_JUNCTION_COMPLEX	-4.44421	0	0
		#19	CanonicalPathways.GseaPreranked.1585307356087	BIOCARTA_DC_PATHWAY	2.10216	0	0.0872241		#19	CanonicalPathways.GseaPreranked.1585307356087	REACTOME_INFLUENZA_VIRAL_RNA_TRANSCRIPTION_AND_REPLICATION	-4.39009	0	0
		#20	CanonicalPathways.GseaPreranked.1585307356087	PID_INTEGRIN1_PATHWAY	2.08865	0.00393701	0.0862467		#20	CanonicalPathways.GseaPreranked.1585307356087	REACTOME_IMMUNE_SYSTEM	-4.38523	0	0
		#21	CanonicalPathways.GseaPreranked.1585307356087	BIOCARTA_CYTOKINE_PATHWAY	2.0693	0	0.0900062		#21	CanonicalPathways.GseaPreranked.1585307356087	REACTOME_PROCESSING_OF_CAPPED_INTRON_CONTAINING_PRE_MRNA	-4.31184	0	0
		#22	CanonicalPathways.GseaPreranked.1585307356087	ST_P38_MAPK_PATHWAY	2.01985	0.004	0.113594		#22	CanonicalPathways.GseaPreranked.1585307356087	KEGG_SPLICEOSOME	-4.30086	0	0
		#23	CanonicalPathways.GseaPreranked.1585307356087	KEGG_OLFACTORY_TRANSDUCTION	1.995	0.00402414	0.122083		#23	CanonicalPathways.GseaPreranked.1585307356087	REACTOME_SRP_DEPENDENT_COTRANSLATIONAL_PROTEIN_TARGETING_TO_MEMBRANE	-4.28592	0	0
		#24	CanonicalPathways.GseaPreranked.1585307356087	REACTOME_G_ALPHA1213_SIGNALLING_EVENTS	1.98364	0.00191571	0.121873		#24	CanonicalPathways.GseaPreranked.1585307356087	REACTOME_ADAPTIVE_IMMUNE_SYSTEM	-4.25335	0	0
		#25	CanonicalPathways.GseaPreranked.1585307356087	PID_MET_PATHWAY	1.98314	0.00392157	0.115116		#25	CanonicalPathways.GseaPreranked.1585307356087	REACTOME_MITOTIC_G1_G1_S_PHASES	-4.2279	0	0
		Cell cycle/ proliferation
		DNA/ RNA/ protein processes
		Vascular co-option
		Cytokines signaling
		Integrin pathway
