# Supplementary material for: A clinically compatible drug‐screening platform based on organotypic cultures identifies vulnerabilities to prevent and treat brain metastasis
Source: EMBO Mol Med. 2022 Feb 17;14(3):e14552. doi: 10.15252/emmm.202114552 (PMC8899920; doi:10.15252/emmm.202114552)
Supplement: Supplementary file 6 — Table EV4 [file EMMM-14-e14552-s013.xlsx]

## Sheet: GSEA proteomic
Table EV4		GSEA proteomics Debio-0932 vs Vehicle
		UP							DOWN
		ID pathway	Dataset	Pathway	NES	Nominal p-value	FDR q-value		ID pathway	Dataset	Pathway	NES	Nominal p-value	FDR q-value
		#1	CanonicalPathways.GseaPreranked.1585744477734	KEGG_T_CELL_RECEPTOR_SIGNALING_PATHWAY	2.12165	0	0.00112393		#1	GOmf.GseaPreranked.1585745089332	GO_DNA_BINDING_TRANSCRIPTION_FACTOR_ACTIVITY_RNA_POLYMERASE_II_SPECIFIC	-1.71744	0	0.221749
		#2	OncogenicSignatures.GseaPreranked.1585744292252	BMI1_DN.V1_UP	1.96119	0.00181159	0.00706297		#2	GOcc.GseaPreranked.1585745055808	GO_CONDENSED_NUCLEAR_CHROMOSOME	-1.77712	0.00218818	0.236591
		#3	TFs.GseaPreranked.1585744519460	STAT5A_03	1.8931	0	0.105733		#3	OncogenicSignatures.GseaPreranked.1585744292252	MEL18_DN.V1_DN	-1.81748	0.00674157	0.0394667
		#4	CanonicalPathways.GseaPreranked.1585744477734	NABA_MATRISOME_ASSOCIATED	1.88503	0	0.0679543		#4	OncogenicSignatures.GseaPreranked.1585744292252	VEGF_A_UP.V1_UP	-1.83645	0.00404858	0.0614884
		#5	GObp.GseaPreranked.1585745021479	GO_CELL_MATRIX_ADHESION	1.83191	0	0.209538
		#6	GOcc.GseaPreranked.1585745055808	GO_CELL_SUBSTRATE_JUNCTION	1.81557	0	0.200679
		#7	GObp.GseaPreranked.1585745021479	GO_MYELOID_LEUKOCYTE_MIGRATION	1.79432	0.00347826	0.247923
		#8	GOcc.GseaPreranked.1585745055808	GO_PLASMA_MEMBRANE_PROTEIN_COMPLEX	1.79191	0	0.131366
		#9	GObp.GseaPreranked.1585745021479	GO_HUMORAL_IMMUNE_RESPONSE	1.78456	0.00192678	0.241868
		#10	CanonicalPathways.GseaPreranked.1585744477734	PID_CDC42_PATHWAY	1.78181	0.00186567	0.194157
		#11	GOcc.GseaPreranked.1585745055808	GO_INTRINSIC_COMPONENT_OF_PLASMA_MEMBRANE	1.76301	0.00163666	0.117902
		#12	CanonicalPathways.GseaPreranked.1585744477734	NABA_SECRETED_FACTORS	1.76138	0.00179533	0.192463
		#13	CanonicalPathways.GseaPreranked.1585744477734	PID_IL2_1PATHWAY	1.75053	0.00554529	0.175124
		#14	GOcc.GseaPreranked.1585745055808	GO_SARCOLEMMA	1.74729	0.00181159	0.10993
		#15	GOcc.GseaPreranked.1585745055808	GO_SPECIFIC_GRANULE	1.74109	0.00184502	0.0960617
		#16	KEGG.GseaPreranked.1585744630424	KEGG_LYSOSOME	1.73119	0.00347826	0.169353
		#17	OncogenicSignatures.GseaPreranked.1585744292252	MYC_UP.V1_DN	1.72806	0.00749064	0.165616
		#18	CanonicalPathways.GseaPreranked.1585744477734	NABA_MATRISOME	1.72252	0	0.204028
		#19	CanonicalPathways.GseaPreranked.1585744477734	PID_INTEGRIN1_PATHWAY	1.70452	0.00547445	0.184936
		#20	CanonicalPathways.GseaPreranked.1585744477734	KEGG_COLORECTAL_CANCER	1.69637	0.00736648	0.17934
		#21	GOcc.GseaPreranked.1585745055808	GO_LYSOSOMAL_LUMEN	1.69077	0.00711744	0.139405
		#22	KEGG.GseaPreranked.1585744630424	KEGG_FOCAL_ADHESION	1.68565	0.00174216	0.195886
		#23	CanonicalPathways.GseaPreranked.1585744477734	PID_P75_NTR_PATHWAY	1.68292	0.00912409	0.186276
		#24	GOcc.GseaPreranked.1585745055808	GO_COLLAGEN_CONTAINING_EXTRACELLULAR_MATRIX	1.67623	0	0.120553
		#25	GOcc.GseaPreranked.1585745055808	GO_PHAGOCYTIC_VESICLE	1.67558	0.00534759	0.107989
		Adhesion-Migration-Matrix
		Lysosome
		Nuclear signalling
