# Supplementary material for: A clinically compatible drug‐screening platform based on organotypic cultures identifies vulnerabilities to prevent and treat brain metastasis
Source: EMBO Mol Med. 2022 Feb 17;14(3):e14552. doi: 10.15252/emmm.202114552 (PMC8899920; doi:10.15252/emmm.202114552)
Supplement: Supplementary file 7 — Table EV5 [file EMMM-14-e14552-s008.xlsx]

## Sheet: Hoja1
Table EV5	Molecular profile human brain metastases
			Immunohistochemistry score
Sample ID	Primary tumor	Molecular profile brain metastasis	AHR	DDA1	UBE4B
#1	Lung	EGFR L861Q mutation	2	2	3
#2	Lung	ALK-/ ROS1-/ EGFR WT	1	2	2
#3	Melanoma	BRAF V600E mutation	1	2	1
#4	Breast	HER2+/ ER-/ PR-	2	2	1
#5	Melanoma	BRAF WT	2	2	2
#6	Lung	ALK-/ ROS1-	2	2	1
#7	Breast	HER2+/ ER+/ PR+	1	1	2
#8	Breast	HER2-/ ER-/ PR-	2	2	3
#9	Lung	KRAS G12C mutation	3	2	1
#10	Lung	ALK-/ ROS1-/ EGFR WT	1	3	2
#11	Breast	HER2-/ ER-/ PR-	2	3	3
#12	Breast	HER2+/ ER+	1	3	2
#13	Lung	KRAS G12C mutation	2	2	2
#14	Colon	KRAS WT	2	2	2
#15	Lung	ALK-/ ROS1-/ EGFR WT	2	3	2
#16	Potential lung	N/A	1	0	1
