# Supplementary material for: A clinically compatible drug‐screening platform based on organotypic cultures identifies vulnerabilities to prevent and treat brain metastasis
Source: EMBO Mol Med. 2022 Feb 17;14(3):e14552. doi: 10.15252/emmm.202114552 (PMC8899920; doi:10.15252/emmm.202114552)
Supplement: Supplementary file 8 — Table EV6 [file EMMM-14-e14552-s004.xlsx]

## Sheet: Sheet1
Table EV6. Glioblastoma patients' data
			Volumetric analysis						Molecular profile		% proliferation METPlatform (Rx + TMZ 250uM)
Patient ID	Type of surgery	Post-surgery treatment	Post-surgical MRI	Pre-treatment MRI	Post-treatment MRI	Response to TMZ + Rx	Time to progression post-treatment (months)	Exitus*	IDH	MGMT promoter	MEAN	SEM	Ratio time to progression/ % of proliferation METPlatform
GBM#1	Partial	TMZ + Rx (Stupp)	65mm x 45 mm	N/A	65mm x 45mm	Stable disease	15.8667	Alive	R132H	Unmethylated	1	1	15.8667
GBM#2	Complete	TMZ + Rx (Stupp)	Not measurable disease	Not measurable disease	Not measurable disease	Stable disease	22.6667	Alive	R132S	Methylated	10	6	2.26667
GBM#3	Complete	TMZ + Rx (Stupp)	Not measurable disease	Not measurable disease	Not measurable disease	Stable disease	19.3667	Alive	WT	Methylated	11	7	1.76061
GBM#4	Complete	TMZ + Rx (Stupp)	Not measurable disease	N/A	Not measurable disease	Stable disease	4.2	Alive	N/A	Unmethylated	14	3	0.3
GBM#5	Partial	TMZ + Rx (Stupp)	14mm x 14 mm	N/A	14mm x 14 mm	Stable disease	7.8	Alive	N/A	Methylated	21	7	0.371429
GBM#6	Subtotal	TMZ + Rx (Stupp)	5mm (minimal)	5mm (minimal)	20mm x 24mm	Progressive disease	5.23333	Alive	WT	Methylated	27	12	0.193827
GBM#7	Subtotal	TMZ + Rx (Stupp)	10mm x 12mm	10mm x 12mm	10mm x 12mm	Stable disease	8.93333	Alive	WT	Methylated	37	16	0.241441
GBM#8	Complete	TMZ + Rx (Stupp)	Not measurable disease	Not measurable disease	Not measurable disease	Stable disease	13.5667	Alive	WT	Methylated	38	22	0.357018
GBM#9	Subtotal	TMZ + Rx (Stupp)	10mm x 10 mm	N/A	20mm x 15mm	Progressive disease	3.8	January 2021	WT	Methylated	52	20	0.0730769
GBM#10	Complete	TMZ + Rx (Stupp)	Not measurable disease	18mm x 10mm	45mm x 20mm	Progressive disease	8.73333	January 2021	WT	Methylated	58	7	0.150575
GBM#11	Subtotal (multicentric tumor)	TMZ + Rx (Stupp)	20mm x 10mm	25mm x 10mm	Progression	Progressive disease	2.16667	July 2021	WT	Methylated	76	25	0.0285088
GBM#12	Complete	TMZ + Rx (hipofractionated)	Not measurable disease	N/A	Not measurable disease	Stable disease	2.66667	Alive	N/A	Methylated	82	16	0.0325203
GBM#13	Subtotal	TMZ + Rx (hipofractionated. Perry)	10mm x 10mm	N/A	20mm x 30mm	Progressive disease	2.4	Alive	N/A	Methylated	115	20	0.0208696
GBM#14	Subtotal	TMZ + Rx (Stupp)	5mm (minimal)	5mm (minimal)	17mm x 28mm	Progressive disease	5.7	Alive	WT	Unmethylated	169	23	0.0337278
								*Data cut-off September 2021			< 40% proliferation		Ratio > 0.2
