# Supplementary material for: A clinically compatible drug‐screening platform based on organotypic cultures identifies vulnerabilities to prevent and treat brain metastasis
Source: EMBO Mol Med. 2022 Feb 17;14(3):e14552. doi: 10.15252/emmm.202114552 (PMC8899920; doi:10.15252/emmm.202114552)
Supplement: Supplementary file 9 — Table EV7 [file EMMM-14-e14552-s003.xlsx]

## Sheet: Sheet1
Table EV7. Relapse cohort H score and time to relapse
	Time	Relapse	UBE4B	UBEMED	DDA1	DDAMED	AHR	AHRMED	Relapse location
	3.96	0	0.9318	0	0.06587	0	1.19935	0
	5.49	0	1.20146	1	0.40533	1	1.2315	0
	4.99	0
	5.06	0	0.9427	0	0.14301	1	0.85789	0
	4.96	0	0.88037	0	0.2873	1	0.99682	0
	4.98	0	1.32081	1	0.17349	1	1.27359	0
	5.01	0
	4.84	0	1.22621	1	0.06584	0	2.02307	1
	4.58	0
	4.63	0	0.95619	0	0.04594	0	1.52572	1
	1.59	1	1.41191	1	0.00212	0	1.18574	0
	4.52	0			0.00435	0	1.22799	0
	4.48	0	1.10793	1	0.20604	1	1.10408	0
	4.32	0	0.82069	0	0.04358	0	1.55718	1
	4.29	0	1.1176	1	0.08525	1	1.4392	1
	4.39	0	1.01084	0	0.29348	1	1.48197	1
	4.53	0			0.06563	0	0.81573	0
	5.04	0	0.61733	0	0.07638	1	1.34613	1
	4.38	0
	4.16	0	1.40438	1	0.01266	0	1.08948	0
	4.08	0	1.31409	1
	4.08	0
	3.53	0			0.02788	0
	4.01	0	0.84994	0	0.04655	0	1.51813	1
	3.83	0	1.31878	1	0.28341	1	1.65858	1
	3.91	0
	4	0	0.70094	0	0.00733	0	0.45435	0
	3.58	0	0.82928	0	0.02451	0	1.26277	0
	3.66	0	0.78211	0	0.0064	0	0.94154	0
	3.75	0	0.95484	0	0.06259	0	0.97853	0
	4	0	1.27532	1	0.06967	1	1.76635	1
	4.17	0	1.52643	1	0.1357	1	1.45354	1
	5.87	0	0.94274	0	0.03957	0	1.06738	0
	1.15	0
	6.36	0	0.96575	0	0.22136	1	1.13755	0
	6.17	0	0.86803	0	0.04166	0	1.16528	0
	6.15	0	0.85459	0	0.15838	1	1.11829	0
	3.97	0	1.54502	1	0.04958	0	1.41211	1
	6.18	0	1.09966	1	0.10051	1	1.55633	1
	6.12	0	1.11504	1	0.01102	0	1.7442	1
	5.9	0	1.1124	1	0.06598	1	0.93626	0
	5.96	0	1.27375	1	0.18937	1	1.19544	0
	5.54	0
	3.6	1	1.24922	1	0.35475	1	1.55595	1	Contrlateral breast
	4.8	0	0.93378	0	0.13392	1	0.82306	0
	3.49	0	0.89332	0	0.10573	1	1.08217	0
	0.35	1			0.0208	0			Brain
	1.03	1	1.0379	1	0.07273	1	0.77192	0	Brain
	2.42	1	1.70159	1	0.13033	1	1.48216	1	Lymph mode and liver
	1.58	1	1.2669	1	0.96705	1	1.45289	1	Leptomeningeal
	2.99	1	1.25403	1	0.02555	0	1.74146	1	Bone and lungs
	1.17	1	1.04106	1	0.05654	0	1.18984	0	Bone and lungs
	5.76	1	1.25403	1	0.03178	0	1.23088	0	Skin
	5.76	1	0.94302	0	0.04478	0	1.51294	1	Bone and liver
	4.79	0	1.07283	1	0.21236	1	1.61882	1
	1.08	0	0.76427	0	0.02114	0	1.95753	1
	2.08	0					1.15305	0
	22.14	0	1.30401	1	0.09771	1	1.42634	1
	14.32	0	1.23163	1	0.11483	1	1.15326	0
	17.88	0	0.58232	0	0.20792	1	1.31417	1
	21.11	0	0.41416	0	0.00566	0	0.59432	0
	19.78	0	1.11249	1	0.03561	0	1.26898	0
	10.64	0	0.88679	0	0.07008	1	1.16621	0
	15.97	0
	19.62	0
	13.55	0	0.688	0	0.07448	1	0.8058	0
	21.73	0
	16.43	0	0.8791	0	0.65002	1	0.80848	0
	18.18	0	1.35099	1	0.34753	1	1.39804	1
	17.04	0	0.89901	0	0.20532	1	1.24791	0
	17.72	0	0.22713	0	0.00104	0	1.0765	0
	19.36	0
	16.61	0	1.09557	1	0.1162	1	1.82079	1
	17.22	0	0.48962	0	0.01677	0	0.75147	0
	18.41	0
	20.9	0	0.48317	0	0.00842	0	1.38163	1
	10.01	0
	15.43	0	1.15586	1	0.44757	1	1.35808	1
	12.42	0	1.01966	0	0.06856	1	1.22368	0
	15.03	0	0.89892	0	0.09402	1	1.0667	0
	20.16	0	0.74818	0	0.06437	0	1.33604	1
	19.09	0	0.98132	0			1.19849	0
	18.88	0	1.2597	1	0.07202	1	1.29362	0
	12.05	1	0.89126	0	0.15752	1	1.28418	0
	18.82	0	1.18626	1	0.16519	1	1.37863	1
	9.82	1	1.15795	1	0.06676	1	1.10983	0
	11.88	0	0.95868	0	0.14184	1	1.2109	0
	14.06	0	1.37998	1	0.10638	1	1.37998	1
	19.9	0	1.15925	1	0.64406	1	1.67994	1
	24.16	0	0.89531	0	0.0541	0	1.10716	0
	19.63	0	0.74631	0	0.01101	0	1.50737	1
	18.91	0	0.84594	0	0.01999	0	1.17912	0
	17.39	0	0.8807	0	0.06015	0	0.956	0
	18.39	0	0.41112	0	0.00706	0	1.23332	0
	17.58	0	1.23306	1	0.84389	1	1.31984	1
	16.56	0	1.46884	1	0.23589	1	2.10545	1
	12.04	0	1.30246	1	0.11794	1	1.48096	1
	14.32	0					1.47869	1
	9.66	0	1.27367	1	0.41456	1	1.80043	1
	11.36	0
	20.27	0			0.00683	0
	19.47	0	0.92984	0	0.01263	0	0.79023	0
	20.43	0	1.0497	1	0.10366	1	1.45337	1
	20.75	0	0.83489	0	0.10293	1	1.30093	0
	23.15	0	0.71473	0	0.00972	0	1.22751	0
	22.52	0	0.76158	0	0.0062	0	0.70967	0
	12.64	1
	7.29	0	0.85494	0	0.09836	1	1.40607	1
	6.29	0	1.19313	1	0.0341	0	0.81269	0
	14.32	0	0.2446	0	0.00454	0	0.79209	0
	20.94	0			0.01685	0
	21.78	0	0.91305	0	0.02364	0	1.15145	0
	18.54	0	0.86838	0	0.00636	0	2.67926	1
	15.44	0	0.90743	0	0.00424	0	1.8774	1
	19.06	0	0.85995	0	0.03654	0	1.57953	1
	16.62	0	1.07033	1	0.02404	0	0.91762	0
	8	0	1.12636	1	0.02641	0	1.40945	1
	10.18	0			0.02074	0	1.27783	0
	10.58	1	1.1747	1	0.02978	0	1.16509	0
	10.74	0	0.75382	0	0.07986	1	1.70366	1
	1.25	0	1.23589	1	0.296	1	1.54634	1
	18.36	0	0.34261	0	0.01565	0	1.173	0
	4.08	1	1.09976	1	0.0054	0	1.38682	1	Lung and liver
	1.65	1	0.73577	0	0.00211	0	0.9376	0	Local and liver
	4.02	1	1.06045	1	0.00492	0	1.4247	1	Lung and liver
	4.06	1	1.24532	1	0.05303	0	1.29037	0	Local
	1.73	1	1.01293	0	0.16695	1	1.6503	1	Liver
	6.58	1	0.60311	0	0.00136	0	1.32243	1	Locoregional breast
	7.23	1	1.37137	1	0.14592	1	1.52217	1
	17.78	0	0.62222	0	0.0759	1	1.14621	0	Contralateral breast
	7.61	1	0.61789	0	0.02468	0	1.21598	0	Liver
	1.61	1	0.5144	0	0.16263	1	1.0263	0	Bone
	3.02	1	0.61591	0	0.00686	0	1.17952	0	Bone
	2.03	1	0.93608	0	0.29513	1	1.5687	1	Breast
	7.18	0							Contralateral breast
	7.44	1	1.27695	1	0.18477	1	1.18715	0	Contralateral breast and bone
	8.51	0	1.16273	1	0.32051	1	1.66457	1
	3.64	1	0.48338	0	0.0396	0	1.25985	0	Lymph node
	11.26	1							Lung
	5.95	1	0.74809	0	0.00314	0	0.95579	0	Local
	4.78	1	1.10435	1	0.02718	0	1.57446	1	Bone and skin
	9.82	1	1.28276	1	0.22889	1	1.60013	1	Pleural and liver
	19.41	0	0.66976	0	0.02735	0	1.41728	1
	21.29	0	0.87694	0	0.00536	0	0.53081	0
	16.26	0	1.10031	1	0.28347	1	1.50237	1
	9.59	1	1.02591	1	0.18837	1	1.55637	1
	2.4	0	0.7514	0	0.23295	1	1.31262	1
	19.24	0	1.17676	1	0.19552	1	1.33745	1
	15.48	0	1.02055	0	0.06646	1	1.21318	0
	12.72	0	0.7796	0	0.2869	1	1.452	1
	13.15	1	1.07856	1	0.45312	1	1.65522	1
	13.5	0	1.13077	1	0.00963	0	1.33431	1
	17.8	0	1.25574	1	0.15642	1	1.10675	0
	21.34	0	1.12849	1	0.08924	1	1.3965	1
	13.49	0	1.15018	1	0.14494	1	1.39016	1
	14.2	0	0.65747	0	0.0754	1	1.1585	0
	16.64	0	0.79327	0	0.07684	1	1.46832	1
	7.69	0	1.34178	1	0.94751	1	1.12747	0
	14.83	0	0.93061	0	0.18049	1	1.19647	0
	15.98	0
	17.89	0	1.17279	1	0.04073	0	1.38706	1
	11.5	0	1.17515	1	0.11738	1	1.551	1
	16.68	0
	16.87	0	0.21257	0	0.00355	0	0.82113	0
	1.56	0
	15.16	0	1.11258	1	0.11873	1	1.336	1
	17.35	0	1.53418	1	0.08783	1	1.53418	1
	22.69	0	1.29327	1	0.0655	0	1.60029	1
	22.32	0	1.2642	1	0.07023	1	1.18846	0
	3.6	0	0.69646	0	0.03435	0	1.83474	1
	20.67	0	1.4399	1	0.10275	1	1.98668	1
	21.09	0	0.70016	0	0.16098	1	1.35875	1
	12.4	1	1.4663	1	0.09326	1	1.39535	1
	11.42	1	1.37097	1	0.15569	1	2.04793	1
	14.81	0
	17.04	0	0.92065	0	0.00734	0	0.99008	0
	20.57	0	0.8772	0	0.00807	0	1.33128	1
	13.85	0	0.89755	0	0.03297	0	1.15795	0
	21.45	0	0.37478	0	0.00205	0	0.5113	0
	19.36	0	1.04406	1	0.00188	0	1.55472	1
	10.13	1	1.0231	0	0.04371	0			Bone and liver
	15.86	0	1.06084	1	0.02999	0	1.09733	0
	18.1	1
	13.86	0	1.11911	1	0.31215	1	1.4054	1
	14.98	0	1.48243	1	0.19637	1	1.71179	1
	10.14	0	1.35058	1	0.02749	0	1.17348	0
	9.36	0	0.44895	0	0.00044	0	0.95216	0
	15.28	0	0.73725	0	0.02428	0	0.42128	0
	4.08	0	0.91655	0	0.03291	0	1.45451	1
	10.21	0	0.75944	0	0.00247	0	0.74182	0
	6.99	0	1.05891	1	0.01822	0
	12.44	0	0.57587	0	0.01223	0	1.21051	0
	11.06	0	0.79922	0	0.10251	1	0.925	0
	0.21	1	1.18517	1	0.03121	0	1.2576	0	Local
	12.93	0	1.20151	1	0.0003	0	0.98041	0	Local
	8.13	1	0.94116	0	0.12909	1	1.32318	1	Bone
	10	1	0.56716	0	0.11779	1	1.23088	0	Bone marrow
	6.01	1	0.94262	0	0.06137	0	1.36322	1	Lymph node
	8.67	1	1.32422	1	0.20116	1	1.12103	0	Bone
	5.31	1	1.44663	1	0.11122	1	1.4674	1	Bone and lymphnode
	2	1							Bone
	1.55	1	0.96758	0	0.27787	1	1.43588	1	Bone
	1.55	1	1.03144	1	0.04659	0	0.88836	0	Liver
	7.35	0	0.55631	0	0.0029	0	0.72462	0	Contralateral breast
	8.05	1							Bone
	3.32	1	1.18805	1	0.043	0	1.46861	1	Liver and lymphnode
	1.61	1							Local
	2.87	1	1.27461	1	0.0578	0	1.70527	1	Liver and bone
	1.64	1							Bone
	4.03	1	0.73055	0	0.01387	0	1.63897	1	Skin, bone, lung, liver y suprarenal gland
	4.99	1	1.36185	1	0.38547	1	1.50794	1	Local
	1.47	1							Lung
	0.98	1							Lymph node
	4.52	1							Bone
	2.55	1							Bone
	0.12	1							Bone
	4.61	1	0.65082	0	0.00059	0	0.78148	0	Lymph node
	4.64	1	1.44963	1	0.17676	1	1.17641	0	Local
	0.13	1	0.53567	0	0.00327	0	1.36568	1	Local
	9.56	1	0.62307	0	0.00226	0	0.98826	0	Bone, liver and lymphnodes
	3.39	1	1.04818	1	0.02317	0	1.71931	1	Contralateral
	2.25	1	1.21835	1	0.18613	1	1.34323	1	Pleural
	3.45	1	1.04595	1	0.00241	0	1.14654	0	Pleural
	7.36	1	1.1188	1	0.26216	1	1.09201	0	Skin
	10.15	0			0.00074	0	1.49762	1	Breast
	0.67	1	1.03249	1	0.10955	1	1.29591	0	Bone
	6.4	1							Skin
	8.35	1	1.13491	1	0.08001	1	1.31177	1	Local
	3.3	1	0.85492	0	0.28101	1	1.50173	1	Local
	4.76	1	0.94171	0	0.02175	0	1.45444	1	Bone
	11.35	0	1.20623	1	0.09374	1	1.40423	1
	4.25	1			0.15024	1			Lung, liver, brain
	1.76	1	0.77275	0	0.03693	0	0.85701	0	Contralateral
	2.82	1	1.04376	1	0.00261	0	1.27927	0	Local and lung
	1.88	1	1.12269	1	0.37831	1	1.50731	1	Regional
	6.71	1	1.13075	1	0.01062	0	1.38483	1	Bone
	13.75	1							Bone
	15.22	1	0.86029	0	0.06876	1	1.95296	1	Pleura and mediastinum
	11.62	1							Bone and pleura
	3.58	1	1.12621	1	0.45089	1	1.55637	1	Liver, bone, lung
	10.89	1							Bone
	1.49	1							Bone
	8	1							Local
	7.88	1	0.87121	0	0.00667	0	1.25282	0	Bone and lungs
	6.23	1							Bone and lungs
	8.04	1	0.68252	0	0.00073	0	0.68799	0	Bone
	2.17	1	1.26803	1	0.39884	1	1.35659	1	Bone
	0.33	1							Liver
	4.12	1							Local
	5.23	1	1.14594	1	0.01487	0	1.282	0	Bone and liver
	5.41	1	1.13563	1	0.23039	1	1.37477	1	Bone, liver and lungs
