# Supplementary material for: A clinically compatible drug‐screening platform based on organotypic cultures identifies vulnerabilities to prevent and treat brain metastasis
Source: EMBO Mol Med. 2022 Feb 17;14(3):e14552. doi: 10.15252/emmm.202114552 (PMC8899920; doi:10.15252/emmm.202114552)
Supplement: Supplementary file 10 — Table EV8 [file EMMM-14-e14552-s002.xlsx]

## Sheet: Hscores
Table EV8. Matched pairs relapse cohort H score
	H Score
	UBE4B		DDA1		AHR
Pair matched	Primary	Metastasis	Primary	Metastasis	Primary	Metastasis
Q	1.56201	1.08349	0.61291	0.805208	1.40684	1.26703
O	1.50291	2.26578	0.792818	1.34607	1.39259	1.47117
M	1.61404	2.3337	1.25917	1.06206	1.41035	1.67958
L	2.0298	1.85583	0.612652	1.24107	0.882096	1.33747
E	1.74956	1.60869	0.89401	0.935843	1.20819	1.29162
D	1.52198	1.73347	0.624755	1.13037	1.30079	1.37961
C	1.92357	1.92897	0.0484144	0.229036	1.11284	1.42801
A	2.0142	2.20035	0.887832	1.34147	1.36775	1.28202
Mean	1.73976	1.87629	0.71657	1.01139	1.26018	1.39206
SD	0.221764	0.412255	0.345883	0.368537	0.186001	0.136894
sem	0.0784054	0.145754	0.122288	0.130298	0.0657611	0.0483995
t test
Primary vs metastasis
	UBE4B	0.423248	ns
	DDA1	0.121219	ns
	AHR	0.128573	ns
