# Supplementary material for: A clinically compatible drug‐screening platform based on organotypic cultures identifies vulnerabilities to prevent and treat brain metastasis
Source: EMBO Mol Med. 2022 Feb 17;14(3):e14552. doi: 10.15252/emmm.202114552 (PMC8899920; doi:10.15252/emmm.202114552)
Supplement: Supplementary file 12 — Table EV10 [file EMMM-14-e14552-s012.xlsx]

## Sheet: Sheet1
Table EV10. Non-significant P values from several panels
	Figure	Specific condition	P value
	Fig1G		P=0.0506
	FigEV3B		P=0.4702
	Fig5F	HSP90AA1	P=0.8207
		HSP90AB1	P=0.9069
		HSP70	P=0.6774
		HSP27	P=0.0713
		HSF1	P=0.5205
	FigEV5F		P=0.5055
	FigEV5B	GBM#1	P=0.4063
		GBM#2	P=0.2086
		GBM#3	P=0.5891
		GBM#4	P=0.4525
		GBM#5	P=0.6996
		GBM#6	P=0.3891
		GBM#7	P=0.2363
		GBM#8	P=0.2875
		GBM#9	P=0.5693
		GBM#10	P=0.3972
		GBM#11	P=0.8023
		GBM#12	P=0.5310
		GBM#13	P=0.9266
		GBM#14	P=0.2968
		GBM#15	P=0.1936
		GBM#16	P=0.2611
