# Supplementary material for: A clinically compatible drug‐screening platform based on organotypic cultures identifies vulnerabilities to prevent and treat brain metastasis
Source: EMBO Mol Med. 2022 Feb 17;14(3):e14552. doi: 10.15252/emmm.202114552 (PMC8899920; doi:10.15252/emmm.202114552)
Supplement: Supplementary file 13 — Dataset EV1 [file EMMM-14-e14552-s006.zip › Dataset_EV1_Vascular_co-option_signature.txt]

Tittle: Vascular co-option signature

Description:This file contains 299 genes upregulated and 372 genes downregulated that we have established as a signature of vascular co-option that we evaluated in the RNAseq of relapsed tumors. 
