# Supplementary material for: A clinically compatible drug‐screening platform based on organotypic cultures identifies vulnerabilities to prevent and treat brain metastasis
Source: EMBO Mol Med. 2022 Feb 17;14(3):e14552. doi: 10.15252/emmm.202114552 (PMC8899920; doi:10.15252/emmm.202114552)
Supplement: Supplementary file 13 — Dataset EV1 [file EMMM-14-e14552-s006.zip › Dataset_EV1_Vascular_co-option_signature.xlsx]

## Sheet: Vascular co-option signature
VASCULAR CO-OPTION_UP	VASCULAR CO-OPTION_DOWN
299 genes	372 genes
ABHD11-AS1	AARS
ABHD8	ABCC4
AC004925.1	ABCG2
AC005261.3	AC004890.2
AC005332.5	AC009090.6
AC008555.1	AC009533.1
AC013470.2	AC012676.5
AC016727.1	AC015813.1
AC025627.1	AC021078.1
AC063944.2	AC027807.2
AC068768.1	AC055811.4
AC068888.1	AC060814.3
AC087501.4	AC068831.7
AC092279.1	AC073335.2
AC106739.1	AC073957.3
AC106869.1	AC078993.1
AC107959.4	AC083843.2
ACSS2	AC112777.1
ADHFE1	AC124944.3
AF001548.2	AC137932.1
AF127577.4	AC139256.1
AK1	AC145098.2
AK3	AD000090.1
AL078621.3	ADAMTSL3
AL080313.2	ADM
AL133355.1	AGER
AL137784.1	AHCTF1P1
AL137784.3	AHSA2P
AL356488.3	AL022068.1
AL441992.1	AL049840.1
AL451069.3	AL050303.4
AL589743.5	AL133215.2
ALDH3A1	AL133325.3
AMDHD1	AL136164.4
ANKRD22	AL627309.5
AP000769.1	AL928654.2
AP002387.1	AL928970.1
AP002982.1	AMOTL2
AP003119.3	ANKRD1
AQP3	ANKRD10-IT1
ARG2	ANKRD18A
ARL4C	ANKRD2
ASS1	ANKRD20A5P
AXIN2	ANKRD36C
BCL2L11	ANLN
BCL3	AP1G2
BHLHB9	APLN
BRD3OS	APOBEC3B
BRI3	ARHGEF28
C10orf91	ASCC3
C11orf95	ASNS
C12orf49	ASPM
C12orf57	ATAD2
C15orf62	ATAD5
C19orf12	AURKB
C1orf115	BAZ1A
C1orf216	BORA
C21orf91	BRCA1
C6orf58	BRCA2
CACFD1	BUB1
CARF	BUB1B
CCDC106	C1QL4
CCDC69	CA8
CCDC92	CALHM4
CCL2	CAV1
CCNG2	CCBE1
CCNJL	CCDC74B
CCNYL1	CCDC78
CD24	CCNA2
CEACAM1	CCNB2
CEBPB	CCNE2
CEBPD	CDC20
CEMIP	CDC25C
CHST15	CDC6
CHST6	CDCA3
CITED4	CDH15
CKLF-CMTM1	CDK5RAP3
CLDN4	CDKN3
CMTM1	CENPE
CMTM3	CENPF
CREBL2	CENPI
CRIP2	CENPW
CTXN1	CEP152
DANCR	CGN
DAPP1	CHD5
DBNDD1	CHTF18
DENND2A	CIT
DEPTOR	CKAP2L
DLG4	CKAP5
DLL4	CLGN
DNAH10OS	COL11A2
DPF3	COL12A1
DUBR	COL7A1
DUSP5	CORO1A
DUSP6	CPA4
DUXAP8	CPS1-IT1
DYRK1B	CRIM1
ECM1	CTGF
EEF1A1P16	CTSV
EEF1A1P17	CXCL1
EFCAB14	CXCL2
EFNB3	CYP26A1
ELK3	CYR61
ELMO3	DARS2
EPB41L4A-AS1	DDX11
ETV6	DDX12P
EYS	DDX39B
FAM107B	DDX47
FAM210B	DEPDC7
FAM3D-AS1	DHFRP1
FAM83A	DHRS2
FAM83E	DHRS3
FAM89B	DIAPH3
FBXO2	DLGAP5
FGF9	DMC1
FTX	DMD
GAPLINC	DNA2
GAS6	DNAH6
GBP2	DTL
GCHFR	DUS2
GLRX	DYNC1H1
GNG7	EFEMP1
GPER1	EGFL8
GPR137B	EIF2B3
GRAMD1A	EIF4A1
GTF2IP1	EME1
GTF2IP4	EPRS
HCN2	ERCC6L
HGSNAT	ERVMER34-1
HIST1H2AC	ESPL1
HIST1H2BD	EXO1
HIST1H3H	EXOSC9
HIST1H4H	FAM118A
HIST2H2BE	FAM129A
HP	FAM72B
HSH2D	FAM72C
HTR3A	FAM72D
IFNGR2	FAM83D
IFNWP19	FANCD2
IGDCC4	FAT4
IGFL4	FBXO15
IL1R1	FER1L4
INPP1	FHAD1
IRS2	FLNA
ISG20	FLNB
ITGA10	FLNB-AS1
IZUMO4	FRAS1
KCNH3	FRMD4A
KCNJ6	GABRA5
KCTD6	GALNT13
KIF5A	GALNT14
KLF2	GLP2R
KNDC1	GMPS
KRCC1	GOLGA8A
LGALS3BP	GOLGA8B
LGSN	GPRC5A
LINC00482	GRPR
LINC00607	GSDMB
LINC00667	GTF2IP13
LINC00888	GUCY1B1
LINC01389	HAUS5
LINC01801	HIST2H2AC
LIPH	HKDC1
LIX1	HLTF
LURAP1L	HMMR
LXN	HPSE
LYRM9	HS6ST2
MAML3	HSF4
MAPK4	HSP90AA1
MAPK7	HSP90AA2P
MAPK8IP1	HSP90AA6P
MBD6	HSPA4L
METTL9	HSPD1
MEX3B	HSPD1P1
MILR1	ID2
MOB3C	ID2-AS1
MREG	ID4
MSMO1	IGF2
MUC1	INCENP
MUC16	INHBB
MXD4	IQGAP1
MYH13	IQGAP2
MYO16-AS1	IQGAP3
MYPOP	JAG2
NACAD	JMJD7-PLA2G4B
NFATC2	KCNJ12
NKX2-2	KCNK5
NKX3-1	KCNQ5
NPTX1	KDM4D
NREP	KIF11
NRSN2-AS1	KIF18B
NTSR1	KIF23
PALMD	KIF2C
PCDHA1	KIF4A
PDE3A	KMO
PEG13	KNL1
PELI2	KNTC1
PGM2L1	KRT80
PI3	KRT81
PIP5K1C	LARS
PITPNM1	LAS1L
PKIA	LGI4
PLEKHB1	LIG1
PLP1	LIMCH1
PLPPR2	LINC00342
PPM1N	LINC00624
PPP1R3F	LINC00641
PPTC7	LINC00707
PRAG1	LINGO1
PROS1	LPIN3
PRRG2	LTB4R
PSD4	LY6G5B
PSKH1	LY6K
PSMG3-AS1	MALAT1
RAB31	MAMDC4
RAB3D	MAN2A1
RAB43	MAP3K14
RAB9B	MBOAT1
RASGRF2	MC5R
RASSF8	MDN1
RGS6	MKI67
RHOU	MMP24
RNF141	MSH2
RNF182	MSH5
RNPEPL1	MSH6
RNU6-909P	MTFR2
RORC	MTHFD1L
RPS18P6	MYH10
S100A4	MYH9
S100A8	MYO15B
S100A9	NAP1L3
SALL1	NAV1
SATB1	NCAPD2
SHC2	NCAPD3
SLC17A7	NCAPG
SLC44A3-AS1	NCAPG2
SLPI	NCR3LG1
SMIM14	NDC80
SMIM29	NDNF
SMIM3	NEAT1
SMOX	NECAB2
SNN	NEIL3
SOCS1	NEK2
SPNS2	NFE2L3
SPRED3	NMU
SPRY4	NPR3
SSPN	NUAK2
ST6GALNAC4	NUF2
STUM	NUP107
SUSD2	NUP155
SYNC	NUP205
TANK	NUP210
TBC1D20	NUP37
TBC1D8	ODF2
TCP11L2	OMA1
TCTA	ORC1
TEAD2	OXCT1
TENT5C	OXTR
THRB	P4HA2
TMEM132B	PA2G4P4
TMEM189	PABPC1L
TMEM37	PAPSS2
TMEM38A	PAQR6
TMEM8A	PCDHB6
TNC	PCYOX1L
TNFRSF10C	PDCD11
TNFRSF19	PDXDC2P-NPIPB14P
TNFRSF21	PFAS
TNFSF10	PFN1P2
TNRC6C-AS1	PGF
TPD52L1	PHGDH
TPT1	PIF1
TRIB2	PILRB
TRIB3	PKMYT1
TSC22D3	PLAC8
TSPAN1	PLCG2
TSTD3	PLD6
TTC3	PLK1
UBTD1	PLK2
UHMK1	PNN
UNC13A	POLE
UST	POLH
VSNL1	PPARGC1B
WIPI1	PPFIA4
YAP1	PPIH
YPEL2	PRICKLE1
ZCCHC24	PRIM1
ZDHHC22	PRIM2
ZFHX2	PRKDC
ZNF236-DT	PRPF3
ZNF252P	PRRT4
ZNF295-AS1	PRSS53
ZNF358	PTPRF
ZNF420	PTTG1
ZNF425	RAD51
ZNF467	RAD54B
ZNF580	RARB
ZNF641	RBM12B
ZNF780A	RBPMS
	RCN3
	REXO5
	RIMS2
	RND3
	RNF207
	RNU5A-1
	RPL10AP2
	RRM1
	RRM2
	SCLT1
	SEC31B
	SEMA3F
	SERPINB7
	SGK494
	SGO2
	SHCBP1
	SLC16A10
	SLC16A6
	SLC19A1
	SLC1A4
	SLC23A3
	SLC24A4
	SLC27A2
	SLC29A1
	SLC2A1
	SLC35F1
	SLC4A8
	SLC6A15
	SLC7A5
	SLC8A1
	SMC1A
	SMC2
	SMC4
	SNHG12
	SNHG9
	SPTAN1
	SPTBN1
	SRSF5
	STARD13
	STC2
	SULF2
	SUPT16H
	SUPT16HP1
	SYNE2
	SYNE3
	TAGLN
	TAP2
	TCHH
	TCOF1
	TERT
	TGFBI
	THBS1
	TMEM209
	TOP2A
	TPX2
	TRAIP
	TROAP
	TRPC4
	TTF2
	TTK
	UBAP1L
	UHRF1
	UTRN
	VLDLR
	VRK1
	VSTM1
	WASH5P
	WDHD1
	WDR35
	WDR62
	WNT7B
	XYLT1
	YJEFN3
